# Supplementary material for: The Effect of Microwave Radiation on the Green Color Loss of Green Tea Powder
Source: Foods. 2022 Aug 22;11(16):2540. doi: 10.3390/foods11162540 (PMC9407078; doi:10.3390/foods11162540)
Supplement: Supplementary file 1 [file foods-11-02540-s001.zip]

Archive with 1 entries (1 files):
- foods-1835463-supplementary.pdf
